# Supplementary material for: Human Co-Infections between Borrelia burgdorferi s.l. and Other Ixodes-Borne Microorganisms: A Systematic Review
Source: Pathogens. 2022 Feb 23;11(3):282. doi: 10.3390/pathogens11030282 (PMC8948674; doi:10.3390/pathogens11030282)
Supplement: Supplementary file 1 [file pathogens-11-00282-s001.zip]

Archive with 2 entries (2 files):
- Add file Table S1.xlsx
- Add file Table S2.pdf
