# Supplementary material for: Human Co-Infections between Borrelia burgdorferi s.l. and Other Ixodes-Borne Microorganisms: A Systematic Review
Source: Pathogens. 2022 Feb 23;11(3):282. doi: 10.3390/pathogens11030282 (PMC8948674; doi:10.3390/pathogens11030282)
Supplement: Supplementary file 1 [file pathogens-11-00282-s001.zip › Add file Table S1.xlsx]

## Sheet: Table S1
PMID	Citation	Titre	Country	Study design	Year(s) of inclusion	Number of patients in the study	Number of coinfection	Coinfection
34161869	Ticks Tick Borne Dis. 2021 Sep	Are other tick-borne infections overlooked in patients investigated for Lyme neuroborreliosis? A large retrospective study from South-eastern Sweden	Sweden	Retrospective study	2009-2013	600	1	Neuroborreliosis/TBEv
							1	Neuroborreliosis/Rickettsia spp.
							1	Neuroborreliosis/B. miyamotoi
							1	Neuroborreliosis/A. phagocytophilum
34161867	Ticks Tick Borne Dis. 2021 Sep	Anaplasmosis in Poland - analysis of 120 patients	Poland	Prospective study	2010-2018	120	28	Erythema migrans/A. phagocytophilum
							12	Other/A. phagocytophilum
							5	Other/A. phagocytophilum
33863772	BMJ Case Rep. 2021 Apr 16	One man, three tick-borne illnesses	USA	Case report	unknown	1	1	Arthritis (history of possible EM)/Babesia spp.
33758161	Am J Case Rep. 2021 Mar 24	"Double Trouble": Severe Meningoencephalitis Due to Borrelia burgdorferi and Powassan Virus Co-Infection Successfully Treated with Intravenous Immunoglobulin	USA	Case report	unknown	1	1	Neuroborreliosis/Powassan
32512846	Healthcare (Basel). 2020 Jun 4	Presentation of Acrodermatitis Chronica Atrophicans Rashes on Lyme Disease Patients in Canada	Canada	Case series	unknown	5	1	ACA/Bartonella spp.
32247015	Travel Med Infect Dis. 2020 Jul-Aug	Assessment of Anaplasma phagocytophilum presence in early Lyme borreliosis manifested by erythema migrans skin lesions	Poland	prospective study	2012-2016	183	27	Erythema migrans/A. phagocytophilum
31725662	Medicine (Baltimore). 2019 Nov	Case report: A patient coinfected by Borrelia burgdorferi sensu lato and spotted fever group Rickettsiae in Urumqi, China	China	Case report	2017	1	1	Other/Rickettsia spp.
31712240	BMJ Case Rep. 2019 Nov 10	Powassan virus encephalitis, severe babesiosis and lyme carditis in a single patient	USA	Case report	unknown	1	1	Lyme carditis/Powassan
31635153	J Clin Med. 2019 Oct 20	Antibiotic Use and Long-Term Outcome in Patients with Tick-Borne Encephalitis and Co-Infection with Borrelia Burgdorferi Sensu Lato in Central Europe. A Retrospective Cohort Study	Slovenia	Retrospective study	2007-2013	684	15	Erythema migrans/TBEv
							44	Neuroborreliosis/TBEv
							243	Other/TBEv
31631052	Ticks Tick Borne Dis. 2020 Jan	Emerging tick-borne pathogens in the Nordic countries: A clinical and laboratory follow-up study of high-risk tick-bitten individuals	Sweden	Prospective study	2007-2015	92	2	Other/Rickettsia spp.
							1	Erythema migrans/Rickettsia spp.
31130039	Infect Dis (Lond). 2019 Aug	More than just Borrelia? A study of co-infection and etiology in erythema migrans patients from southernmost Sweden	Sweden	Retrospective study	1994-1997	51	2	Erythema migrans/A. phagocytophilum
							2	Erythema migrans/Rickettsia spp.
31051148	Am J Med. 2019 Sep	Oh Deer! A Case of Fever and Myalgia in a Liver Transplant Recipient	USA	Case report	unknown	1	1	Other/A. phagocytophilum
30882316	Emerg Infect Dis. 2019 Apr	Co-infections in Persons with Early Lyme Disease, New York, USA	USA	Prospective study	2011-2015	52	4	Erythema migrans/Babesia spp.
30630283	Korean J Parasitol. 2018 Dec	Two Imported Cases of Babesiosis with Complication or Co-Infection with Lyme Disease in Republic of Korea	Korea (importation cases)	Case series	unknown	2	1	Other/B. microti
30262525	BMJ Case Rep. 2018 Sep 27	Diagnosis of a tick-borne coinfection in a patient with persistent symptoms following treatment for Lyme disease	USA	Case report		1	1	Erythema migrans/B. microti
30066666	Parasitology. 2019 Feb	The prevalence and clinical characteristics of tick-borne diseases at One Sentinel Hospital in Northeastern China	China	Prospective study	2010-2011	180	8	Erythema migrans or neuroborreliosis or other/TBEv
							2	Erythema migrans and multiple EM/Rickettsia spp.
29996782	BMC Infect Dis. 2018 Jul 11	Evidence of rickettsiae in Danish patients tested for Lyme neuroborreliosis: a retrospective study of archival samples	Denmark	Retrospective study	2011-2015	87	5	Neuroborreliosis/Rickettsia spp.
29449048	Med Mal Infect. 2018 May	Borrelia burgdorferi sl and tick-borne encephalitis virus coinfection in Eastern France	France	Case report	2011	1	1	Other/TBEv
29120859	Adv Med Sci. 2018 Mar	Tick-borne infections and co-infections in patients with non-specific symptoms in Poland	Poland	Retrospective study	2010-2013	118	5	Other/A. phagocytophilum
28992325	J Pediatric Infect Dis Soc. 2018 Feb 19	Congenital Babesiosis After Maternal Infection With Borrelia burgdorferi and Babesia microti	USA	Case series		2	2	Erythema migrans/Babesia spp.
28162921	J Infect Chemother. 2017 May	The first case of imported Borrelia miyamotoi disease concurrent with Lyme disease	Japan (possible importation from Minnesota)	Case report	2013	1	1	Erythema migrans/B. miyamotoi
27706159	PLoS Negl Trop Dis. 2016 Oct 5	Molecular Detection of Tick-Borne Pathogens in Humans with Tick Bites and Erythema Migrans, in the Netherlands	Netherlands	Prospective study	2007-2008	291	1	Erythema migrans/Babesia divergans
							4	Erythema migrans/N. mikurensis
							2	Erythema migrans/A. phagocytophilum
							1	Erythema migrans/B. miyamotoi
27656660	J Investig Med High Impact Case Rep. 2016 Aug 22	Severe Babesia microti Infection in an Immunocompetent Host in Pennsylvania	USA	Case report	2013	1	1	Other/B. microti
27294655		Symptomatic co-infection with Babesia microti and Borrelia burgdorferi in patient after international exposure	Poland (importation)	Case report	unknown	1	1	Neuroborreliosis/B. microti
27180603	Epidemiol Infect. 2016 Sep	Assessment of antibodies against surface and outer membrane proteins of Anaplasma phagocytophilum in Lyme borreliosis and tick-borne encephalitis paediatric patients	Czech Republic	Retrospective study	2002-2014	146	4	Arthritis/A. phagocytophilum
26739030	Ticks Tick Borne Dis. 2016 Mar	Serological and molecular evidence for spotted fever group Rickettsia and Borrelia burgdorferi sensu lato co-infections in The Netherlands	Netherlands	Retrospective study	unknown	208	1	Neuroborreliosis/R. monacensis
							2	Neuroborreliosis/R. helvetica
26525187	Med Mal Infect. 2015 Nov-Dec	Babesiosis and Lyme disease co-infection in a female patient returning from the United States	France (importation)	Case report	unknown	1	1	Erythema migrans/B. microti
26403105	Ann Agric Environ Med. 2015	Clinical and molecular features of one case of human infection with Anaplasma phagocytophilum from Podlaskie Province in eastern Poland	Poland	Retrospective study	2011	28	1	Erythema migrans/A. phagocytophilum
26370123	QJM. 2016 Mar	Severe symptomatic babesiosis co-infection with Lyme disease	USA	Case report		1	1	Neuroborreliosis/B. microti
25733088	BMJ Case Rep. 2015 Mar 2	Fatal multiple deer tick-borne infections in an elderly patient with advanced liver disease	USA	Case report	unknown	1	1	Other/Babesia spp.
24848130	Eur J Clin Microbiol Infect Dis. 2014 Oct	Co-infections with Borrelia species, Anaplasma phagocytophilum and Babesia spp. in patients with tick-borne encephalitis	Poland	Prospective study	2009-2012	110	1	Neuroborreliosis/TBEv
							29	Other/TBEv
24326096	Parasit Vectors. 2013 Dec 10	Co-infection of Borrelia burgdorferi sensu lato and Rickettsia species in ticks and in an erythema migrans patient	Netherlands	Retrospective study	unknown	67	1	Erythema migrans multiple/R. monacensis
23042964	Clin Infect Dis. 2013 Jan	Lyme disease and human granulocytic anaplasmosis coinfection: impact of case definition on coinfection rates and illness severity	USA	Prospective study	1995-2004	311	31	Erythema migrans/A. phagocytophilum
22685248	QJM. 2015 Feb	Severe babesiosis and Borrelia burgdorferi co-infection	USA	Case report	unknown	1	1	Erythema migrans/Babesia spp.
22192120	Clin Microbiol Infect. 2012 Oct	Peripheral facial palsy in patients with tick-borne encephalitis	Slovenia	Retrospective study	2003-2009	11	3	Neuroborreliosis/TBEv
21186774	Ann Agric Environ Med. 2010	Co-infection with Borrelia species and other tick-borne pathogens in humans: two cases from Poland	Poland	Retrospective study	2007-2008	24	1	Other/Babesia divergans
							1	Other/N. mikurensis
20047263	Ann Agric Environ Med. 2009	Occurrence of IgG antibodies to Anaplasma phagocytophilum in humans suspected of Lyme borreliosis in eastern Slovakia	Slovakia	retrospective study	unknown	214	2	Arthritis/A. phagocytophilum
19649743	Folia Microbiol (Praha). 2009	Identification of Anaplasma phagocytophilum and Borrelia burgdorferi sensu lato in patients with erythema migrans	Czech Republic	Prospective study	2004-2007	66	13	Erythema migrans/A. phagocytophilum
18791545	Eye (Lond). 2009 Jul	Neuroretinitis secondary to concurrent infection with cat scratch disease and lyme disease	USA	Case report	unknown	1	1	neuroretinitis/B. henselae
18178707	J Am Board Fam Med. 2008 Jan-Feb	Complications of coinfection with Babesia and Lyme disease after splenectomy	USA	Case report	2002	1	1	EM and Neuroborreliosis/Babesia spp.
17114688	Ann N Y Acad Sci. 2006 Oct	Human granulocytic anaplasmosis in northeastern Italy	Italy	Prospective study	2003-2004	79	3	Erythema migrans/A. phagocytophilum
17080581	Emerg Infect Dis. 2006 Feb	Borrelia burgdorferi and Anaplasma phagocytophilum coinfection	Germany	Case report	unknown	1	1	Erythema migrans/A. phagocytophilum
12886408	Mem Inst Oswaldo Cruz. 2003 Apr	Coexistence of antibodies to tick-borne agents of babesiosis and Lyme borreliosis in patients from Cotia county, State of São Paulo, Brazil	Brazil	Case series	unknown	2	2	Erythema migrans multiple/Babesia spp.
12828297	J Spinal Cord Med. 2003 Summer	Transverse myelitis secondary to coexistent Lyme disease and babesiosis	USA	Case report	unknown	1	1	Other/B. microti
12684924	Clin Infect Dis. 2003 Apr 15	Prospective study of coinfection in patients with erythema migrans	USA	Prospective study	1998-2001	115	4	Erythema migrans/A. phagocytophilum
								Erythema migrans/Babesia spp.
12553302	Pediatr Infect Dis J. 2003 Jan	Simultaneous infection with Borrelia burgdorferi and human granulocytic ehrlichiosis	USA	Case report	unknown	1	1	Erythema migrans multiple/A. phagocytophilum
12437223	New Microbiol. 2002 Oct	Molecular and microscopical evidence of Ehrlichia spp. and Borrelia burgdorferi sensu lato in patients, animals and ticks in the Czech Republic	Czech Republic	Case series	2000-2001	3	3	Erythema migrans/A. phagocytophilum
12030391	Scand J Infect Dis. 2002	Human granulocytic ehrlichiosis as a common cause of tick-associated fever in Southeast Sweden: report from a prospective clinical study	Sweden	Prospective study	1998	27	3	Erythema migrans/A. phagocytophilum
11559306	Arch Neurol. 2001 Sep	Concurrent infection of the central nervous system by Borrelia burgdorferi and Bartonella henselae: evidence for a novel tick-borne disease complex	USA	Case series	unknown	4	3	Neuroborreliosis/B. henselae
11317244	Clin Infect Dis. 2001 May 15	Tickborne infections as a cause of nonspecific febrile illness in Wisconsin	USA	Prospective study	1997-1998	91	2	Other/A. phagocytophilum
10585798	Clin Infect Dis. 1999 Dec	Clinical and epidemiological features of early Lyme disease and human granulocytic ehrlichiosis in Wisconsin	USA	Prospective study	1997-1998	287	11	Erythema migrans/A. phagocytophilum
9988323	Am J Trop Med Hyg. 1999 Jan	Human granulocytic ehrlichiosis in Bulgaria	Bulgaria	Retrospective study	1997	145	14	Erythema migrans/A. phagocytophilum
9646107	Infection. 1998 May-Jun	Concomitant infection with tick-borne encephalitis virus and Borrelia burgdorferi sensu lato in patients with acute meningitis or meningoencephalitis	Slovenia	Prospective study	1992-1993	338	12	Neuroborreliosis/TBEv
9559037	Mayo Clin Proc. 1998 Apr	Coinfection with Babesia microti and Borrelia burgdorferi in a western Wisconsin resident	USA	Case report	1996	1	1	Other/B. microti
9495674	Eur J Clin Microbiol Infect Dis. 1997 Dec	Immunological differentiation between tickborne encephalitis with and without concomitant neuroborreliosis	Slovenia	Prospective study	1994	100	15	Neuroborreliosis/TBEv
9203428	N Engl J Med. 1997 Jul 3	Simultaneous human granulocytic ehrlichiosis and Lyme borreliosis	USA	Case report	1996	1	1	Erythema migrans/A. phagocytophilum
9033471	Lancet. 1997 Feb 8	Coinfection with Borrelia burgdorferi and the agent of human granulocytic ehrlichiosis	USA	Case report	1992	1	1	Erythema migrans/A. phagocytophilum
9024062	Am J Clin Pathol. 1997 Feb	Positive Lyme disease serology in patients with clinical and laboratory evidence of human granulocytic ehrlichiosis	USA	Retrospective study	1995	10	7	Other/A. phagocytophilum
8904446	J Clin Microbiol. 1996 Mar	Immunoserologic evidence of coinfection with Borrelia burgdorferi, Babesia microti, and human granulocytic Ehrlichia species in residents of Wisconsin and Minnesota	USA	Retrospective study	unknown	79	2	Other/A. phagocytophilum
							5	Erythema migrans/A. phagocytophilum
							2	Erythema migrans/Babesia
8953687	Scand J Infect Dis. 1996	A case of concurrent Lyme meningitis with ehrlichiosis	USA	Case report		1	1	Neuroborreliosis/A. phagocytophilum
8452951	Clin Infect Dis. 1993 Mar	Fatal encephalitis caused by concomitant infection with tick-borne encephalitis virus and Borrelia burgdorferi	Finland	Case report	1990	1	1	Neuroborreliosis/TBEv
2314951	Pediatr Infect Dis J. 1990 Feb	Simultaneous ehrlichiosis and Lyme disease	USA	Case report	1989	1	1	Neuroborreliosis/A. phagocytophilum
4031555	J Infect Dis. 1985 Sep	Serological evidence for simultaneous occurrences of Lyme disease and babesiosis	USA	Retrospective study	1978-1984	41	9	Other/Babesia
							13	Erythema migrans/Babesia
6682178	N Engl J Med. 1983 May 12	Simultaneous occurrence of babesiosis and Lyme disease	USA	Case report	1979	1	1	Erythema migrans + arthritis/B. microti
33863571	J Emerg Med. 2021 Jul	Babesiosis in the Emergency Department: A Case Report	USA	Case report	unknown	1	1	Other/B. microti
29567936	Am J Case Rep. 2018 Mar 23	Splenic Rupture as the First Manifestation of Babesia Microti Infection: Report of a Case and Review of Literature	USA	Case report	unknown	1	1	Other/B. microti
27846275	PLoS One. 2016 Nov 15	Prevalence of Rickettsia spp. in Ticks and Serological and Clinical Outcomes in Tick-Bitten Individuals in Sweden and on the Åland Islands	Sweden	Prospective study	2008-2009	222	1	Erythema migrans/Rickettsia spp.
26197035	Emerg Infect Dis. 2015 Aug	Infections with Candidatus Neoehrlichia mikurensis and Cytokine Responses in 2 Persons Bitten by Ticks, Sweden	Sweden	Prospective study	unknown	102	2	Erythema migrans/N. mikurensis
26053877	Ann Intern Med. 2015 Jul 21	Borrelia miyamotoi Disease in the Northeastern United States: A Case Series	USA	Retrospective study	2013-2014	51	5	Other/B. miyamotoi
							1	Erythema migrans/B. miyamotoi
18992633	Heart Lung. 2008 Nov-Dec	Fever of unknown origin (FUO) due to babesiosis in a immunocompetent host	USA	Case report		1	1	Other/B. microti
15170239	Curr Microbiol. 2004 Jun	Babesia microti infection in Europe	Switzerland	Case report	2000-2001	1	1	Other/B. microti
